# Supplementary material for: A robust method for measuring aminoacylation through tRNA-Seq
Source: eLife. 2024 Jul 30;12:RP91554. doi: 10.7554/eLife.91554 (PMC11288633; doi:10.7554/eLife.91554)
Supplement: Figure 2—source data 2. [file elife-91554-fig2-data2.zip]

Archive with 13 entries (12 files):
- Original files for images in figure 2/
- Original files for images in figure 2/A_LE.pdf
- __MACOSX/Original files for images in figure 2/._A_LE.pdf
- Original files for images in figure 2/.DS_Store
- __MACOSX/Original files for images in figure 2/._.DS_Store
- Original files for images in figure 2/A_SE.pdf
- __MACOSX/Original files for images in figure 2/._A_SE.pdf
- Original files for images in figure 2/B.pdf
- __MACOSX/Original files for images in figure 2/._B.pdf
- Original files for images in figure 2/E.pdf
- __MACOSX/Original files for images in figure 2/._E.pdf
- Original files for images in figure 2/D.pdf
- __MACOSX/Original files for images in figure 2/._D.pdf
