# Supplementary material for: A robust method for measuring aminoacylation through tRNA-Seq
Source: eLife. 2024 Jul 30;12:RP91554. doi: 10.7554/eLife.91554 (PMC11288633; doi:10.7554/eLife.91554)
Supplement: Figure 2—figure supplement 4—source data 1. [file elife-91554-fig2-figsupp4-data1.zip]

Archive with 9 entries (8 files):
- Original files for images in figure 2ΓÇöfigure supplement 4/
- Original files for images in figure 2ΓÇöfigure supplement 4/.DS_Store
- __MACOSX/Original files for images in figure 2ΓÇöfigure supplement 4/._.DS_Store
- Original files for images in figure 2ΓÇöfigure supplement 4/A.pdf
- __MACOSX/Original files for images in figure 2ΓÇöfigure supplement 4/._A.pdf
- Original files for images in figure 2ΓÇöfigure supplement 4/C.pdf
- __MACOSX/Original files for images in figure 2ΓÇöfigure supplement 4/._C.pdf
- Original files for images in figure 2ΓÇöfigure supplement 4/B.pdf
- __MACOSX/Original files for images in figure 2ΓÇöfigure supplement 4/._B.pdf
