# Supplementary material for: A robust method for measuring aminoacylation through tRNA-Seq
Source: eLife. 2024 Jul 30;12:RP91554. doi: 10.7554/eLife.91554 (PMC11288633; doi:10.7554/eLife.91554)
Supplement: Figure 2—figure supplement 5—source data 1. [file elife-91554-fig2-figsupp5-data1.zip]

Archive with 9 entries (8 files):
- Original files for images in figure 2ΓÇöfigure supplement 5/
- Original files for images in figure 2ΓÇöfigure supplement 5/.DS_Store
- __MACOSX/Original files for images in figure 2ΓÇöfigure supplement 5/._.DS_Store
- Original files for images in figure 2ΓÇöfigure supplement 5/A_bottom.pdf
- __MACOSX/Original files for images in figure 2ΓÇöfigure supplement 5/._A_bottom.pdf
- Original files for images in figure 2ΓÇöfigure supplement 5/A_top.pdf
- __MACOSX/Original files for images in figure 2ΓÇöfigure supplement 5/._A_top.pdf
- Original files for images in figure 2ΓÇöfigure supplement 5/B.jpg
- __MACOSX/Original files for images in figure 2ΓÇöfigure supplement 5/._B.jpg
