# Supplementary material for: A robust method for measuring aminoacylation through tRNA-Seq
Source: eLife. 2024 Jul 30;12:RP91554. doi: 10.7554/eLife.91554 (PMC11288633; doi:10.7554/eLife.91554)
Supplement: Figure 2—figure supplement 10—source data 1. [file elife-91554-fig2-figsupp10-data1.zip]

Archive with 7 entries (6 files):
- Original files for images in figure 2ΓÇöfigure supplement 10/
- Original files for images in figure 2ΓÇöfigure supplement 10/.DS_Store
- __MACOSX/Original files for images in figure 2ΓÇöfigure supplement 10/._.DS_Store
- Original files for images in figure 2ΓÇöfigure supplement 10/A.pdf
- __MACOSX/Original files for images in figure 2ΓÇöfigure supplement 10/._A.pdf
- Original files for images in figure 2ΓÇöfigure supplement 10/B.pdf
- __MACOSX/Original files for images in figure 2ΓÇöfigure supplement 10/._B.pdf
