# Supplementary material for: A robust method for measuring aminoacylation through tRNA-Seq
Source: eLife. 2024 Jul 30;12:RP91554. doi: 10.7554/eLife.91554 (PMC11288633; doi:10.7554/eLife.91554)
Supplement: Figure 5—figure supplement 3—source data 2. [file elife-91554-fig5-figsupp3-data2.zip]

Archive with 5 entries (4 files):
- Original files for images in figure 5ΓÇöfigure supplement 5/
- Original files for images in figure 5ΓÇöfigure supplement 5/.DS_Store
- __MACOSX/Original files for images in figure 5ΓÇöfigure supplement 5/._.DS_Store
- Original files for images in figure 5ΓÇöfigure supplement 5/A.pdf
- __MACOSX/Original files for images in figure 5ΓÇöfigure supplement 5/._A.pdf
