# Supplementary material for: A robust method for measuring aminoacylation through tRNA-Seq
Source: eLife. 2024 Jul 30;12:RP91554. doi: 10.7554/eLife.91554 (PMC11288633; doi:10.7554/eLife.91554)
Supplement: Figure 6—figure supplement 1—source data 2. [file elife-91554-fig6-figsupp1-data2.zip]

Archive with 5 entries (4 files):
- Original files for images in figure 6ΓÇöfigure supplement 1/
- Original files for images in figure 6ΓÇöfigure supplement 1/.DS_Store
- __MACOSX/Original files for images in figure 6ΓÇöfigure supplement 1/._.DS_Store
- Original files for images in figure 6ΓÇöfigure supplement 1/A.pdf
- __MACOSX/Original files for images in figure 6ΓÇöfigure supplement 1/._A.pdf
